# Supplementary material for: Analytical Validation of SOD2 Genotyping
Source: Methods Protoc. 2022 Dec 31;6(1):4. doi: 10.3390/mps6010004 (PMC9844328; doi:10.3390/mps6010004)
Supplement: Supplementary file 1 [file mps-06-00004-s001.zip]

Archive with 1 entries (1 files):
- mps-2058065-supplementary.xlsx
