# Supplementary material for: Analytical Validation of SOD2 Genotyping
Source: Methods Protoc. 2022 Dec 31;6(1):4. doi: 10.3390/mps6010004 (PMC9844328; doi:10.3390/mps6010004)
Supplement: Supplementary file 1 [file mps-06-00004-s001.zip › mps-2058065-supplementary.xlsx]

## Sheet: Table S1- Validation Samples
Table S1- Validation Samples
HAPMAP Sample	Gender	Ethnicity	1000 genomes Genotype
NA18507*	Male	Yoruba	C/C
NA18508*	Female	Yoruba	C/C
NA18949	Female	Japanese	C/C
NA10830	Male	Utah/Mormon-Caucasian	C/C
NA10831	Male	Utah/Mormon-Caucasian	C/C
NA10837	Male	Utah/Mormon-Caucasian	C/C
NA10840	Female	Utah/Mormon-Caucasian	C/C
NA10850	Female	Utah/Mormon-Caucasian	C/C
NA18532	Female	Han Chinese	C/C
NA19190	Female	Yoruba	C/C
NA19118	Female	Yoruba	C/C
NA19114	Female	Yoruba	C/C
NA19129	Female	Yoruba	C/C
NA07048*	Male	Utah/Mormon-Caucasian	C/T
NA18488*	Female	Yoruba	C/T
NA18499	Female	Yoruba	C/T
NA18502	Female	Yoruba	C/T
NA18504	Male	Yoruba	C/T
NA18510	Male	Yoruba	C/T
NA18498	Male	Yoruba	C/T
NA18550	Female	Han Chinese	C/T
NA18567	Female	Han Chinese	C/T
NA18558	Male	Han Chinese	C/T
NA18972	Female	Japanese	C/T
NA10847	Female	Utah/Mormon-Caucasian	C/T
NA18486*	Male	Yoruba	T/T
NA18489*	Female	Yoruba	T/T
NA18501	Male	Yoruba	T/T
NA18505	Female	Yoruba	T/T
NA18511	Female	Yoruba	T/T
NA18516	Male	Yoruba	T/T
NA18939	Female	Japanese	T/T
NA18943	Male	Japanese	T/T
NA18945	Male	Japanese	T/T
NA18947	Female	Japanese	T/T
NA06991	Female	Utah/Mormon-Caucasian	T/T
NA18525	Female	Han Chinese	T/T
*Subset of samples used for primer testing.
